# Supplementary material for: Surfactin Shows Relatively Low Antimicrobial Activity against Bacillus subtilis and Other Bacterial Model Organisms in the Absence of Synergistic Metabolites
Source: Microorganisms. 2022 Apr 5;10(4):779. doi: 10.3390/microorganisms10040779 (PMC9030240; doi:10.3390/microorganisms10040779)
Supplement: Supplementary file 1 [file microorganisms-10-00779-s001.zip]

Archive with 1 entries (1 files):
- microorganisms-1501216-supplementary.xlsx
