# Supplementary material for: Surfactin Shows Relatively Low Antimicrobial Activity against Bacillus subtilis and Other Bacterial Model Organisms in the Absence of Synergistic Metabolites
Source: Microorganisms. 2022 Apr 5;10(4):779. doi: 10.3390/microorganisms10040779 (PMC9030240; doi:10.3390/microorganisms10040779)
Supplement: Supplementary file 1 [file microorganisms-10-00779-s001.zip › microorganisms-1501216-supplementary.xlsx]

## Sheet: Fig 1a_B. subtilis Surfactin
	main culture
	time [min]	optical density 1	optical density 2	mean	dilution factor	final OD
	0	0.12	0.12	0.12	1	0.12
	60	0.23	0.27	0.25	1	0.25
	90	0.26	0.3	0.28	2	0.56
	105	0.19	0.22	0.205	4	0.82
	stress approach using surfactin
		0 g/L						50 g/L						100 g/L
	time after treatment [min]	replicate 1	replicate 2	mean	dilution factor	final OD	standard deviation	replicate 1	replicate 2	mean	dilution factor	final OD	standard deviation	replicate 1	replicate 2	mean	dilution factor	final OD	standard deviation
	20	0.37	0.39	0.38	2	0.76	0.02	0.32	0.32	0.32	2	0.64	0	0.32	0.29	0.305	2	0.61	0.03
	40	0.5	0.5	0.5	2	1	0	0.41	0.41	0.41	2	0.82	0	0.36	0.35	0.355	2	0.71	0.005
	60	0.31	0.33	0.32	4	1.28	0.02	0.27	0.26	0.265	4	1.06	0.01	0.41	0.43	0.42	2	0.84	0.01
	120	0.23	0.22	0.225	10	2.25	0.01	0.15	0.15	0.15	10	1.5	0	0.13	0.14	0.135	10	1.35	0.005
	180	0.26	0.27	0.265	10	2.65	0.01	0.16	0.18	0.17	10	1.7	0.02	0.14	0.15	0.145	10	1.45	0.005
	240	0.31	0.32	0.315	10	3.15	0.01	0.19	0.19	0.19	10	1.9	0	0.21	0.19	0.2	10	2	0.01
	300	0.32	0.3	0.31	10	3.1	0.02	0.18	0.17	0.175	10	1.75	0.01	0.17	0.16	0.165	10	1.65	0.005
	360	0.29	0.28	0.285	10	2.85	0.01	0.19	0.19	0.19	10	1.9	0	0.19	0.17	0.18	10	1.8	0.01
	* since the bacterial suspension was mixed 1:1 with the biosurfactant solution, a dilution factor of 2 was added

## Sheet: Fig 1b_C. glutamicum Surfactin
	main culture
	time [min]	optical density	dilution factor	final optical density
	0	0.11	1	0.11
	60	0.19	1	0.19
	120	0.16	2	0.32
	180	0.28	2	0.56
	225	0.21	4	0.84
	stress approach using surfactin
		0 g/L						50 g/L						100 g/L
	time after treatment [min]	replicate 1	replicate 2	mean	dilution factor	final OD	standard deviation	replicate 1	replicate 2	mean	dilution factor	final OD	standard deviation	replicate 1	replicate 2	mean	dilution factor	final OD	standard deviation
	20	0.25	0.24	0.245	2	0.49	0.01	0.25	0.26	0.255	2	0.51	0.01	0.22	0.24	0.23	2	0.46	0.02
	40	0.29	0.28	0.245	2	0.57	0.01	0.28	0.29	0.285	2	0.57	0.01	0.27	0.29	0.28	2	0.56	0.01
	60	0.33	0.33	0.245	2	0.66	0	0.33	0.33	0.33	2	0.66	0	0.3	0.32	0.31	2	0.62	0.01
	120	0.2	0.2	0.245	4	0.8	0	0.21	0.21	0.21	4	0.84	0	0.21	0.2	0.205	4	0.82	0.005
	180	0.26	0.25	0.245	4	1.02	0.01	0.23	0.24	0.235	4	0.94	0.01	0.22	0.22	0.22	4	0.88	0
	240	0.33	0.31	0.245	4	1.28	0.02	0.27	0.28	0.275	4	1.1	0.01	0.26	0.26	0.26	4	1.04	0
	300	0.37	0.34	0.245	4	1.42	0.03	0.3	0.31	0.305	4	1.22	0.01	0.29	0.28	0.285	4	1.14	0.005
	360	0.39	0.38	0.245	4	1.54	0.01	0.31	0.33	0.32	4	1.28	0.02	0.3	0.3	0.3	4	1.2	0
	* since the bacterial suspension was mixed 1:1 with the biosurfactant solution, a dilution factor of 2 was added

## Sheet: Fig 1c_E. coli Surfactin
	main culture
	time [min]	optical density	dilution factor	final optical density
	0	0.1	1	0.1
	60	0.3	1	0.3
	90	0.18	4	0.72
	100	0.24	4	0.96
	stress approach using surfactin
		0 g/L						50 g/L						100 g/L
	time after treatment [min]	replicate 1	replicate 2	mean	dilution factor	final OD	standard deviation	replicate 1	replicate 2	mean	dilution factor	final OD	standard deviation	replicate 1	replicate 2	mean	dilution factor	final OD	standard deviation
	20	0.18	0.18	0.18	4	0.72	0	0.17	0.18	0.175	4	0.7	0.01	0.16	0.17	0.165	4	0.66	0.01
	40	0.23	0.24	0.235	4	0.94	0.01	0.24	0.25	0.245	4	0.98	0.01	0.21	0.24	0.225	4	0.9	0.015
	60	0.32	0.31	0.315	4	1.26	0.01	0.27	0.28	0.275	4	1.1	0.01	0.24	0.25	0.245	4	0.98	0.005
	120	0.24	0.25	0.245	10	2.45	0.01	0.19	0.21	0.2	10	2	0.02	0.18	0.18	0.18	10	1.8	0
	180	0.29	0.27	0.28	10	2.8	0.02	0.22	0.21	0.215	10	2.15	0.01	0.2	0.21	0.205	10	2.05	0.005
	240	0.29	0.3	0.295	10	2.95	0.01	0.21	0.23	0.22	10	2.2	0.02	0.2	0.19	0.195	10	1.95	0.005
	300	0.3	0.3	0.3	10	3	0	0.21	0.21	0.21	10	2.1	0	0.2	0.21	0.205	10	2.05	0.005
	360	0.28	0.29	0.285	10	2.85	0.01	0.2	0.21	0.205	10	2.05	0.01	0.18	0.2	0.19	10	1.9	0.01
	* since the bacterial suspension was mixed 1:1 with the biosurfactant solution, a dilution factor of 2 was added

## Sheet: Fig 1 d_P. putida Surfactin
	main culture
	time [min]	optical density	dilution factor	final optical density
	0	0.12	1	0.12
	60	0.24	1	0.24
	120	0.26	2	0.52
	165	0.38	4	1.52
	stress approach using surfactin
		0 g/L						50 g/L						100 g/L
	time after treatment [min]	replicate 1	replicate 2	mean	dilution factor	final OD	standard deviation	replicate 1	replicate 2	mean	dilution factor	final OD	standard deviation	replicate 1	replicate 2	mean	dilution factor	final OD	standard deviation
	20	0.28	0.29	0.285	4	1.14	0.01	0.27	0.25	0.26	4	1.04	0.02	0.23	0.27	0.25	4	1	0.04
	40	0.38	0.37	0.375	4	1.5	0.01	0.36	0.37	0.365	4	1.46	0.01	0.3	0.32	0.31	4	1.24	0.01
	60	0.33	0.34	0.335	5	1.675	0.01	0.32	0.31	0.315	5	1.575	0.01	0.27	0.29	0.28	5	1.4	0.01
	120	0.28	0.27	0.275	10	2.75	0.01	0.29	0.28	0.285	10	2.85	0.01	0.25	0.28	0.265	10	2.65	0.015
	180	0.31	0.31	0.31	10	3.1	0	0.32	0.34	0.33	10	3.3	0.02	0.34	0.36	0.35	10	3.5	0.01
	240	0.37	0.36	0.365	10	3.65	0.01	0.44	0.43	0.435	10	4.35	0.01	0.42	0.41	0.415	10	4.15	0.005
	300	0.18	0.19	0.185	20	3.7	0.01	0.23	0.21	0.22	20	4.4	0.02	0.2	0.19	0.195	20	3.9	0.005
	360	0.18	0.18	0.18	20	3.6	0	0.2	0.2	0.2	20	4	0	0.21	0.2	0.205	20	4.1	0.005
	* since the bacterial suspension was mixed 1:1 with the biosurfactant solution, a dilution factor of 2 was added

## Sheet: absorption rhamnolipid solution
	rhamnolipid concentration [g/L]	stock solution 200 g/L in 1 mL [µL]	ddH2O [µL]	absorption (600 nm)
	2	10	990	0.01
	5	25	975	0.03
	10	50	950	0.06
	15	75	925	0.08
	20	100	900	0.11
	25	125	875	0.13

## Sheet: Fig. 2a_B. subtilis Rhamnolipid
	main culture
	time [min]	optical density 1	optical density 2	mean	dilution factor	final optical density
	0	0.12	0.12	0.12	1	0.12
	60	0.23	0.27	0.25	1	0.25
	90	0.26	0.3	0.28	2	0.56
	105	0.19	0.22	0.205	4	0.82
	stress approach using rhamnolipid
		0 mg/L						10 mg/L						20 mg/L						50 mg/L
	time after treatment [min]	replicate 1	replicate 2	mean	dilution factor	final OD	standard deviation	replicate 1	replicate 2	mean	dilution factor	final OD	standard deviation	replicate 1	replicate 2	mean	dilution factor	final OD	standard deviation	replicate 1	replicate 2	mean	dilution factor	final OD	standard deviation
	20	0.37	0.39	0.38	2	0.76	0.02	0.32	0.32	0.32	2	0.64	0	0.32	0.29	0.305	2	0.61	0.03	0.12	0.12	0.12	4	0.48	0
	40	0.5	0.5	0.5	2	1	0	0.41	0.41	0.41	2	0.82	0	0.36	0.35	0.355	2	0.71	0.005	0.3	0.3	0.3	1	0.3	0
	60	0.31	0.33	0.32	4	1.28	0.02	0.27	0.26	0.265	4	1.06	0.01	0.41	0.43	0.42	2	0.84	0.01	0.15	0.16	0.155	1	0.155	0.01
	120	0.23	0.22	0.225	10	2.25	0.01	0.15	0.15	0.15	10	1.5	0	0.13	0.14	0.135	10	1.35	0.005	0.05	0.06	0.055	1	0.055	0.01
	180	0.26	0.27	0.265	10	2.65	0.01	0.16	0.18	0.17	10	1.7	0.02	0.14	0.15	0.145	10	1.45	0.005	0.03	0.03	0.03	1	0.03	0
	240	0.31	0.32	0.315	10	3.15	0.01	0.19	0.19	0.19	10	1.9	0	0.21	0.19	0.2	10	2	0.01	0.03	0.03	0.03	1	0.03	0
	300	0.32	0.3	0.31	10	3.1	0.02	0.18	0.17	0.175	10	1.75	0.01	0.17	0.16	0.165	10	1.65	0.005	0.04	0.04	0.04	1	0.04	0
	360	0.29	0.28	0.285	10	2.85	0.01	0.19	0.19	0.19	10	1.9	0	0.19	0.17	0.18	10	1.8	0.01	0.03	0.03	0.03	1	0.03	0
	* since the bacterial suspension was mixed 1:1 with the biosurfactant solution, a dilution factor of 2 was added

## Sheet: Fig. 2b_C. glutamicum Rhamnolip
	main culture
	time [min]	optical density	dilution factor	final optical density
	0	0.11	1	0.11
	60	0.19	1	0.19
	120	0.16	2	0.32
	180	0.28	2	0.56
	225	0.21	4	0.84
	stress approach using rhamnolipid
		0 mg/L						50 mg/L						100 mg/L
	time after treatment [min]	replicate 1	replicate 2	mean	dilution factor	final OD	standard deviation	replicate 1	replicate 2	mean	dilution factor	final OD	standard deviation	replicate 1	replicate 2	mean	dilution factor	final OD	standard deviation
	20	0.25	0.24	0.245	2	0.49	0.02	0.25	0.25	0.25	2	0.5	0	0.24	0.23	0.235	2	0.47	0.01
	40	0.29	0.28	0.285	2	0.57	0.02	0.28	0.28	0.28	2	0.56	0	0.26	0.24	0.25	2	0.5	0.02
	60	0.33	0.33	0.33	2	0.66	0	0.33	0.32	0.325	2	0.65	0.01	0.27	0.28	0.275	2	0.55	0.01
	120	0.2	0.2	0.2	4	0.8	0	0.21	0.21	0.21	4	0.84	0	0.15	0.15	0.15	4	0.6	0
	180	0.26	0.25	0.255	4	1.02	0.02	0.26	0.27	0.265	4	1.06	0.01	0.17	0.16	0.165	4	0.66	0.01
	240	0.33	0.31	0.32	4	1.28	0.04	0.33	0.33	0.33	4	1.32	0	0.2	0.18	0.19	4	0.76	0.02
	300	0.37	0.34	0.355	4	1.42	0.06	0.36	0.37	0.365	4	1.46	0.01	0.23	0.19	0.21	4	0.84	0.04
	360	0.39	0.38	0.385	4	1.54	0.02	0.39	0.4	0.395	4	1.58	0.01	0.27	0.23	0.25	4	1	0.04
	* since the bacterial suspension was mixed 1:1 with the biosurfactant solution, a dilution factor of 2 was added

## Sheet: Fig. 2c_E. coli Rhamnolipid
	main culture
	time [min]	optical density	dilution factor	final optical density
	0	0.1	1	0.1
	60	0.3	1	0.3
	90	0.18	4	0.72
	100	0.24	4	0.96
	stress approach using rhamnolipid
		0 mg/L						20 g/L							50 g/L
	time after treatment [min]	replicate 1	replicate 2	mean	dilution factor	final OD	standard deviation	replicate 1	replicate 2	mean	dilution factor	absorption of rhamnolipid solution	final OD	standard deviation	replicate 1	replicate 2	mean	dilution factor	absorption of rhamnolipid solution	final OD	standard deviation
	20	0.18	0.18	0.18	4	0.72	0	0.21	0.2	0.205	4	0.1757	0.7028	0.01	0.28	0.28	0.28	4	0.2117	0.8468	0
	40	0.23	0.24	0.235	4	0.94	0.02	0.24	0.23	0.235	4	0.2057	0.8228	0.01	0.31	0.3	0.305	4	0.2367	0.9468	0.01
	60	0.32	0.31	0.315	4	1.26	0.02	0.25	0.25	0.25	4	0.2207	0.8828	0	0.32	0.31	0.315	4	0.2467	0.9868	0.01
	120	0.24	0.25	0.245	10	2.45	0.02	0.14	0.15	0.145	10	0.1313	1.313	0.01	0.16	0.15	0.155	10	0.1257	1.257	0.01
	180	0.29	0.27	0.28	10	2.8	0.04	0.14	0.15	0.145	10	0.1313	1.313	0.01	0.15	0.15	0.15	10	0.1207	1.207	0
	240	0.29	0.3	0.295	10	2.95	0.02	0.13	0.13	0.13	10	0.1163	1.163	0	0.15	0.15	0.15	10	0.1207	1.207	0
	300	0.3	0.3	0.3	10	3	0	0.12	0.13	0.125	10	0.1113	1.113	0.01	0.15	0.14	0.145	10	0.1157	1.157	0.01
	360	0.28	0.29	0.285	10	2.85	0.02	0.13	0.13	0.13	10	0.1163	1.163	0	0.14	0.14	0.14	10	0.1107	1.107	0
	* since the bacterial suspension was mixed 1:1 with the biosurfactant solution, a dilution factor of 2 was added

## Sheet: Fig. 2d_P. putida Rhamnolipid
	main culture
	time [min]	optical density	dilution factor	final optical density
	0	0.12	1	0.12
	60	0.24	1	0.24
	120	0.26	2	0.52
	165	0.38	4	1.52
	stress approach using rhamnolipid
		0 mg/L						20 g/L							50 g/L
	time after treatment [min]	replicate 1	replicate 2	mean	dilution factor	final OD	standard deviation	replicate 1	replicate 2	mean	dilution factor	absorption of rhamnolipid solution	final OD	standard deviation	replicate 1	replicate 2	mean	dilution factor	absorption of rhamnolipid solution	final OD	standard deviation
	20	0.28	0.29	0.285	4	1.14	0.02	0.29	0.3	0.295	4	0.2657	1.0628	0.01	0.33	0.35	0.34	4	0.2717	1.0868	0.02
	40	0.38	0.37	0.375	4	1.5	0.02	0.34	0.35	0.345	4	0.3157	1.2628	0.01	0.35	0.36	0.355	4	0.2867	1.1468	0.01
	60	0.33	0.34	0.335	5	1.675	0.02	0.35	0.34	0.345	5	0.3209	1.6045	0.01	0.27	0.26	0.265	5	0.2097	1.0485	0.01
	120	0.28	0.27	0.275	10	2.75	0.02	0.26	0.26	0.26	10	0.2463	2.463	0	0.14	0.15	0.145	10	0.1157	1.157	0.01
	180	0.31	0.31	0.31	10	3.1	0	0.32	0.32	0.32	10	0.3063	3.063	0	0.16	0.17	0.165	10	0.1357	1.357	0.01
	240	0.37	0.36	0.365	10	3.65	0.02	0.38	0.38	0.38	10	0.3663	3.663	0	0.16	0.17	0.165	10	0.1357	1.357	0.01
	300	0.18	0.19	0.185	20	3.7	0.02	0.23	0.25	0.24	20	0.2315	4.63	0.02	0.16	0.15	0.155	10	0.1257	1.257	0.01
	360	0.18	0.18	0.18	20	3.6	0	0.23	0.25	0.24	20	0.2315	4.63	0.02	0.15	0.16	0.155	10	0.1257	1.257	0.01
	* since the bacterial suspension was mixed 1:1 with the biosurfactant solution, a dilution factor of 2 was added

## Sheet: Fig. 2e_B. subtilis Sophorol
	main culture
	time [min]	optical density	dilution factor	final optical density
	0	0.12	1	0.12
	60	0.29	1	0.29
	90	0.33	2	0.66
	110	0.29	4	1.16
	stress approach using rhamnolipid
		0 mg/L						100 mg/L (2 % EtOH)						200 mg/L (2 % EtOH)
	time after treatment [min]	replicate 1	replicate 2	mean	dilution factor	final OD	standard deviation	replicate 1	replicate 2	mean	dilution factor	final OD	standard deviation	replicate 1	replicate 2	mean	dilution factor	final OD	standard deviation
	20	0.24	0.24	0.24	4	0.96	0	0.24	0.23	0.235	4	0.94	0.01	0.22	0.23	0.225	2	0.45	0.01
	40	0.29	0.31	0.3	4	1.2	0.02	0.27	0.28	0.275	4	1.1	0.01	0.25	0.24	0.245	1	0.245	0.01
	60	0.33	0.33	0.33	4	1.32	0	0.29	0.3	0.295	4	1.18	0.01	0.16	0.15	0.155	1	0.155	0.01
	120	0.18	0.19	0.185	10	1.85	0.01	0.16	0.15	0.155	10	1.55	0.01	0.08	0.07	0.075	1	0.075	0.01
	180	0.22	0.21	0.215	10	2.15	0.01	0.19	0.19	0.19	10	1.9	0	0.06	0.06	0.06	1	0.06	0
	240	0.24	0.25	0.245	10	2.45	0.01	0.24	0.22	0.23	10	2.3	0.02	0.04	0.05	0.045	1	0.045	0.01
	300	0.26	0.24	0.25	10	2.5	0.02	0.23	0.27	0.25	10	2.5	0.04	0.05	0.04	0.045	1	0.045	0.01
	360	0.26	0.23	0.245	10	2.45	0.03	0.24	0.24	0.24	10	2.4	0	0.05	0.04	0.045	1	0.045	0.01
	* since the bacterial suspension was mixed 1:1 with the biosurfactant solution, a dilution factor of 2 was added

[truncated: 5 more sheets: Fig. 2f_C. glutamicum Sophorol, Fig. 2g_E. coli Sophorolipid, Fig. 2h_P. putida Sophorolipid, Fig. 3, Fig. 4]
